# Supplementary material for: Deubiquitinase USP13 dictates MCL1 stability and sensitivity to BH3 mimetic inhibitors
Source: Nat Commun. 2018 Jan 15;9:215. doi: 10.1038/s41467-017-02693-9 (PMC5768685; doi:10.1038/s41467-017-02693-9)
Supplement: Supplementary file 4 — Supplementary Data1 [file 41467_2017_2693_MOESM4_ESM.xlsx]

## Sheet: S1
Supplementary Data 1: The siRNA library of 84 DUBs
Short Name	Number	Species	Sequence
ATXN3	1	human	GTACAAATCTTACTTCAGA
ATXN3	2	human	ACGAGAAGCCTACTTTGAA
ATXN3	3	human	GCTCAGGAATGTTAGACGA
ATXN3	4	human	GCAGGGCTATTCAGCTAAG
BAP1	1	human	GAGTTCATCTGCACCTTTA
BAP1	2	human	CCACAAGTCTCAAGAGTCA
BAP1	3	human	GATGATACGTCCGTGATTG
BAP1	4	human	GAGCAAAGGATATGCGATT
BRCC3	1	human	CATAATGGCTCAGTGTTTA
BRCC3	2	human	CGTCAGAATTGTTCACATT
BRCC3	3	human	GAATCGAAATCCCAATCCA
BRCC3	4	human	GAAGGACCGAGTAGAAATT
COPS5	1	human	CTACAAACCTCCTGATGAA
COPS5	2	human	GCAGGAAGCTCAGAGTATC
COPS5	3	human	GGACTAAGGATCACCATTA
COPS5	4	human	GGAGTTTCATGTTGGGTTT
COPS6	1	human	GAAGAGAAGATTATCATTG
COPS6	2	human	CCACGTAGCCCGAATGACA
COPS6	3	human	GCAACACCATGAACCAGTT
COPS6	4	human	CCAAGGAGGAGCAGTTTAA
EIF3F	1	human	ACAATGAGTCAGAAGATGA
EIF3F	2	human	GTACAGTGTTGCAATATGC
EIF3F	3	human	GCACAATGAGTCAGAAGAT
EIF3F	4	human	GGACCATGGGAGTGATGTT
EIF3H	1	human	TACTATGGCTCATTCGTTA
EIF3H	2	human	AAGGATCTCTCTCACTAAA
EIF3H	3	human	GAAGATCGGCTTGAAATTA
EIF3H	4	human	GAAGTGCCGATTGTAATTA
JOSD1	1	human	GAGACAAGGCCAAATCTGA
JOSD1	2	human	CCACAAATCTACCATGAGA
JOSD1	3	human	AAACATCATTTGCGAGGAA
JOSD1	4	human	GGAAATGGCAACTACGATG
JOSD2	1	human	CAGCAGCTCTTTAGCCAGG
JOSD2	2	human	GATGAGATCTGCAAGAGGT
JOSD2	3	human	CGGCAACTATGATGTCAAT
JOSD2	4	human	TGGACGGTGTCTACTACAA
MPND	1	human	GGAGTGAGGTCGTGGGTTA
MPND	2	human	AGTCCAAGATCTCGCCTTT
MPND	3	human	GACTGCAGCTGCCATCGAA
MPND	4	human	GGTGAACCCTGCCAAGAAG
OTUB1	1	human	CCGACTACCTTGTGGTCTA
OTUB1	2	human	GACGGACTGTCAAGGAGTT
OTUB1	3	human	GACGGCAACTGTTTCTATC
OTUB1	4	human	GACAACATCTATCAACAGA
OTUB2	1	human	GAGCAGACTTCTTCCGGCA
OTUB2	2	human	CCGTTTACCTGCTCTATAA
OTUB2	3	human	AGAGAAGGATGGCTCAGTG
OTUB2	4	human	AAAGAACGCGTACTGCAGA
OTUD3	1	human	GAAATCAGGGCTTAAATGA
OTUD3	2	human	GACAATAACAGAAGCGAAG
OTUD3	3	human	TCGCAAAGGTCACAAACAA
OTUD3	4	human	TAATGCAACTGGATGTTCA
OTUD4	1	human	AGAGAAATTTGAAGCGTTT
OTUD4	2	human	AAGAATATTTAAAGCGTTT
OTUD4	3	human	TGAAGATAACAGTGAAATA
OTUD4	4	human	GGGTAGGACAAGTGGAAAT
OTUD5	1	human	GAAAGCATTGCATGGACTA
OTUD5	2	human	AATCCTACCTGCAGTGGTT
OTUD5	3	human	AAACGAGGACGAACCCATT
OTUD5	4	human	CAACAGTGAGGACGAGTAT
OTUD6A	1	human	GCCCAGATCCGGAGCTTAA
OTUD6A	2	human	CATTGAATCTGTCGTCGAA
OTUD6A	3	human	ACGACGACTTCATGATCTA
OTUD6A	4	human	GAGAAAGAATGGAGTCCGA
OTUD6B	1	human	GAAACTTGCTCAAATATTG
OTUD6B	2	human	AAAGAAAGCTGCATTGGAA
OTUD6B	3	human	GCTAGACAGTTAGAAATTA
OTUD6B	4	human	GAGAGGAACTGGAGCAATT
OTUD7A	1	human	TGTCCTAGCCCATATATTA
OTUD7A	2	human	GCACACACTTCAGCAAGAA
OTUD7A	3	human	GGGAAAGACGACAACGATA
OTUD7A	4	human	GGACGACATTGCCCAAGAA
OTUD7B	1	human	GGGAAAAGATGGCGATTCT
OTUD7B	2	human	GAAGGAGAATACCAAGGAA
OTUD7B	3	human	GGACATGGATGCTGTTCTG
OTUD7B	4	human	GAATCTATCTGCCTTTGGA
PAN2	1	human	GCATGAAGCTGTGCAGTTT
PAN2	2	human	GCCGATATCTTTCATGTGA
PAN2	3	human	GAACAAGGAATTTGCTTTG
PAN2	4	human	TAACAACTCTCAAGTCTAC
PRPF8	1	human	GATAAGGGCTGGCGTGTCA
PRPF8	2	human	GCAGATGGATTGCAGTATA
PRPF8	3	human	TGAAGCATCTCATCTATTA
PRPF8	4	human	GGAAGAAGCTAACTAATGC
PSMD14	1	human	GAACAAGTCTATATCTCTT
PSMD14	2	human	GTACTTATGACCTCAAATA
PSMD14	3	human	GGACTAAACAGACATTATT
PSMD14	4	human	CAGAAGATGTTGCTAAATT
PSMD7	1	human	GAAAGTACTTGATGTATCG
PSMD7	2	human	CAAAGACGATTCTGTATGG
PSMD7	3	human	CTACAGAAGCGTACATTTC
PSMD7	4	human	GCCCTAAACTACACAAGAA
STAMBP	1	human	TCACTGCTCTTACCAGATG
STAMBP	2	human	GCAAGGATCCACCTCTGTT
STAMBP	3	human	AGACCTTCGATGAGCGTTT
STAMBP	4	human	GAGAAGCCCTCCTTAGATG
STAMBPL1	1	human	TAACGTAGAATACCAAGAA
STAMBPL1	2	human	GAGATTGCATTCCCAAGGA
STAMBPL1	3	human	CGTAGAATACCAAGAATAT
STAMBPL1	4	human	GGACTGCGATGTGTAGTTT
TAF1D	1	human	GAAGATAACGAATGTGATA
TAF1D	2	human	CATAGTAAGTTCTGAATTC
TAF1D	3	human	AGTGATAACTCTTCTGATA
TAF1D	4	human	CCTGTAAGACTGAGTGTAT
TNFAIP3	1	human	GCGGAAAGCTGTGAAGATA
TNFAIP3	2	human	GGGAAGATTTGAAGACTTA
TNFAIP3	3	human	GCACCATGTTTGAAGGATA
TNFAIP3	4	human	CAGCATGAGTACAAGAAAT
UCHL1	1	human	TCAAGCCGATGGAGATCAA
UCHL1	2	human	TAGATGACAAGGTGAATTT
UCHL1	3	human	CCGAGATGCTGAACAAAGT
UCHL1	4	human	GAAGGGACAAGAAGTTAGT
UCHL3	1	human	GGAGGAATCTGTGTCAATG
UCHL3	2	human	GCGCGACCCTGATGAACTA
UCHL3	3	human	ATGAATTAGATGGGCGGAA
UCHL3	4	human	GAAGTTTGCAAGAAGTTTA
UCHL5	1	human	GTTTAGAGCCTGAGAATTT
UCHL5	2	human	CCACCAGGATGTCCATTTA
UCHL5	3	human	GATCAAGGTAATAGTATGT
UCHL5	4	human	GCAAAGAAAGCTCAGGAAA
USP1	1	human	CATAGTGGCATTACAATTA
USP1	2	human	GCATAGAGATGGACAGTAT
USP1	3	human	GAAATACACAGCCAAGTAA
USP1	4	human	GCACAAAGCCAACTAACGA
USP10	1	human	CCATAAAGATTGCAGAGTT
USP10	2	human	CCACATATATTTACAGACT
USP10	3	human	GAGTTGCACACCACGGAAA
USP10	4	human	CAAACAAGAGGTTGAGATA
USP11	1	human	GGGCAAATCTCACACTGTT
USP11	2	human	GAACAAGGTTGGCCATTTT
USP11	3	human	GAGAAGCACTGGTATAAGC
USP11	4	human	GATGATATCTTCGTCTATG
USP12	1	human	CCAGATGTCTTACTTGTGA
USP12	2	human	CATCAGATATCTCAAAGAA
USP12	3	human	GAAGAATTCTACGGGTTGA
USP12	4	human	GAAACTCTGTGCAGTGAAT
USP13	1	human	GAAGATGGGTGATTTACAA
USP13	2	human	GCACGAAACTGAAGCCAAT
USP13	3	human	TGATTGAGATGGAGAATAA
USP13	4	human	GCACTGGATTGGATCTTTA
USP14	1	human	CAAGATGAATGGATTAAGT
USP14	2	human	GCATATCGCTTACGTTCTA
USP14	3	human	GGACTTAAATTGCGACTTC
USP14	4	human	GGAGTTACCATGTGGATTG
USP15	1	human	GAAGAAGGCTCACCAAGTG
USP15	2	human	GAACGCACCTTGGAAGTTT
USP15	3	human	CAGATAAGGTGGTTGCCGA
USP15	4	human	GCAGATAAGATGATAGTTA
USP16	1	human	CGAATAAACTGCTTTGTGA
USP16	2	human	GGAACAAGGTAATTTGAAA
USP16	3	human	GAACACAGTGGTACTATGA
USP16	4	human	CAAATAGTCATCTCTCTAA
USP18	1	human	GGAAGAAGACAGCAACATG
USP18	2	human	CGTTTGGGCTCCTGAGGCA
USP18	3	human	GAGCAGAGGAGAAGCGTCC
USP18	4	human	TGATTCAGGTGTTCGTAAT
USP19	1	human	TCAAGAATGACTCGTATGA
USP19	2	human	GAGGACACCACTAGTAAGA
USP19	3	human	GATGAGGAATGACTCTTTC
USP19	4	human	TGGCGGAGGTAATTAAGAA
USP2	1	human	CCAGCAAGCTCACAACATT
USP2	2	human	TCGCTGACGTGTACAGATT
USP2	3	human	GGTTACTGTTCTACGGTCT
USP2	4	human	GCCGACAGATGTGGAGAAA
USP20	1	human	CAAGAAAGCCCAGGTATTG
USP20	2	human	GCGAGTGGCTCAACAAGTT
USP20	3	human	GAACGCCGAGGGCTACGTA
USP20	4	human	TCTGAAAGCTGTTCCTATT
USP21	1	human	GTACAAAGATTCCCTCGAA
USP21	2	human	GAACCTGAGTTAAGTGATG
USP21	3	human	GAGCTGTCTTCCAGAAATA
USP21	4	human	GAGCAGCACTCGACCTCTT
USP22	1	human	GGAGAAAGATCACCTCGAA
USP22	2	human	CAAAGCAGCTCACTATGAA
USP22	3	human	GGAAGATCACCACGTATGT
USP22	4	human	CCTTTAGTCTCAAGAGCGA
USP24	1	human	AGGGAAACCTTACCTGTTA
USP24	2	human	GGACGAGAATTGATAAAGA
USP24	3	human	GTAGAAGCCTTGTTGTTCA
USP24	4	human	CCACAGCTTTGTTGAATGA
USP25	1	human	GCAGATGGATGAAGTACAA
USP25	2	human	TGAAAGGTGTCACAACATA
USP25	3	human	GAGCTGAGGTATCTATTTG
USP25	4	human	CAATTAAGTTGGAATATGC
USP26	1	human	CCACAAAGCTGGAGGTAAA
USP26	2	human	GCACAAGACTTCCGTTGGA
USP26	3	human	CCACACATTGGATCAGATA
USP26	4	human	GAAGATACCTCACTTTGTC
USP28	1	human	GAAGGTGGCTCAAGCGAAA
USP28	2	human	TGACACACATATGACATTA
USP28	3	human	TCAGGTGCCTTATCGCTTG
USP28	4	human	CAACAAGGAAGTATTAGCA
USP29	1	human	GAAAGAAGCTCTCATTGAA
USP29	2	human	GAATATAACTGTCAGATGT
USP29	3	human	GTACAAAGATCAAGAGAGA
USP29	4	human	GAAGAACCCATCAAGTTTA
USP3	1	human	GAAGTAAGCGCTCTAAGAA
USP3	2	human	GTAGAAGAGTTTAGAAAGA
USP3	3	human	GCACACAGTATGTATGGAT
USP3	4	human	CCTCATATGTGGGACAGAA
USP30	1	human	ACAGGATGCTCACGAATTA
USP30	2	human	GCCAAGAAGTTACTGATGA
USP30	3	human	CCAGAGTCCTGTTCGATTT
USP30	4	human	GAGCAGCAGTCAGAAATAA
USP31	1	human	GAACCAAGCGACAGTCATA
USP31	2	human	GTAGACAGCTCTCCAGTCA
USP31	3	human	CAGCATACATCCTCTTCTA
USP31	4	human	CCTCAAACCTGCACTTTAT
USP33	1	human	GGAGAAGGATATCAAATTT
USP33	2	human	GACAGTGGCTTAATAAATT
USP33	3	human	GAGAAGATGTGCAATAAGA
USP33	4	human	GTAGTAACCTTGCAAGATT
USP34	1	human	TAACATGGCTGACTTAATG
USP34	2	human	GAAATTGACTCTCCTTATT
USP34	3	human	GGACCAAATTTACATATTG
USP34	4	human	GCAATGAGGTTAATTCTAG
USP35	1	human	GCTCGGAGTATCTGAAGTA
USP35	2	human	GGGCTTTGATGAAGACAAG
USP35	3	human	AGAGCGAGCTGGCGGGTTT
USP35	4	human	CAACATCCTTTACCTACAG
USP36	1	human	GAAAGCAGATGTCCTGAGT
USP36	2	human	GCACACCACTGAAGAGATT
USP36	3	human	CCGTATATGTCCCAGAATA
USP36	4	human	GGACTCGGCTGATGATGGA
USP37	1	human	CAAAAGAGCTACCGAGTTA
USP37	2	human	GCATACACTTGCCCTGTTA
USP37	3	human	AAACAAAGCCGCCTAATGT
USP37	4	human	GAGGATCGATTAAGACTGT
USP38	1	human	GGAAGTAGCTAGTAAAGCA
USP38	2	human	GGAGACAAGTATTATCTTT
USP38	3	human	GCATAGTACTAATGGTTTA
USP38	4	human	GTCCAGAAGTTTACTATTT
USP39	1	human	GATCATCGATTCCTCATTG
USP39	2	human	CAAGTTGCCTCCATATCTA
USP39	3	human	TCACTGAGAAGGAATATAA
USP39	4	human	ACATAAAGGCCAATGATTA
USP4	1	human	CCAAATGGATGAAGGTTTA
USP4	2	human	GATCTGAACCGGGTAAAGA
USP4	3	human	GAATTGGACTATGTATTGG
USP4	4	human	GGAATAAACTACTAAACTG
USP40	1	human	GAACGAGCCTGCGCAAGTT
USP40	2	human	GAAACTAGCTGTTATACAT
USP40	3	human	GAAGAGAAATGGGTCACTA
USP40	4	human	GCAGAGAGTTGCCGATTTC
USP42	1	human	TTAGAGACCTTCAGGCTTA
USP42	2	human	TGACAAAGCTTCTGAATCT
USP42	3	human	GAATGGGATTGGTACGATT
USP42	4	human	CAACCTAACCTTCATAGTA
USP43	1	human	GGGCTTATATCCTGTTCTA
USP43	2	human	GTGAAAGGCAGAAGCATTA
USP43	3	human	GTGCTAATCCTCTTCTGTA
USP43	4	human	GAAGAGGACCTGAATACCA
USP44	1	human	GAATTGGAGTATCAAGTTA
USP44	2	human	GAACATGGTTTGAACAATC
USP44	3	human	GTAGAAAGATGGAACTTAT
USP44	4	human	GAAGATTGGTGTTCATGTT
USP45	1	human	CCAGGAAATTATCGGAACA
USP45	2	human	GAACATAGTGGCTCGATGA
USP45	3	human	TGGCTTGAGTCTTCGTAAA
USP45	4	human	CTGTAATTAAAGACGGTAA
USP46	1	human	GGGAGAATGTGTTGGCATA
USP46	2	human	GAAACTCGATGCTTGAACT
USP46	3	human	CCAGAGCAGTTTCCAATCA
USP46	4	human	TGAACGAACCTGCGGAAAA
USP47	1	human	GGACTTGACTCTCACAGTA
USP47	2	human	GAGAGAAGCTTAGTGAAAT
USP47	3	human	GCAACGATTTCTCCAATGA
USP47	4	human	CCTGAAAGCTGAAGGATTT
USP48	1	human	GGCAGAGAGTCTAAGCTTT
USP48	2	human	CTACATCGCCCACGTGAAA
USP48	3	human	GCACTCTACTTATGTCCAA
USP48	4	human	CGAATTGCTTGGTTGGTAT
USP49	1	human	CCAAACAGGTCTTAAAGGT
USP49	2	human	GGATAGATGCAAACATGTA
USP49	3	human	TATTAACCATGGAACCTTA
USP49	4	human	ACAAGGAGCCGAGTTCAAA
USP5	1	human	GGAGAGACATTTCAATAAG
USP5	2	human	GAGCTGACGTGTACTCATA
USP5	3	human	GGACAACCCTGCTCGAATC
USP5	4	human	GATCTACAATGACCAGAAA
USP50	1	human	CAACACATGCTGCGTGAAT
USP50	2	human	GGTTTGACATTCAGGGTAC
USP50	3	human	TATGATACCCTTCCAGTTA
USP50	4	human	GAGAACGGATATTCATTAC
USP51	1	human	GCTTTAAAGTAGGTAAGAA
USP51	2	human	AAACAAAGCAGCACCATTT
USP51	3	human	GGTTGATCTACCAGCGTTT
USP51	4	human	GAGCAGGGATGACCACATA
USP53	1	human	GAAGTTCCCTTGAATCTAA
USP53	2	human	GCAATGAGGTTGAAAGAAT
USP53	3	human	GAAAGGACCAGCTAAGTTA
USP53	4	human	GAAAAGAACTCAGGAATTT
USP54	1	human	GAATTTACGTCGCATCTCA
USP54	2	human	GGTCACTGATAGAGCGCAA
USP54	3	human	GATAGAAGTTTGTCAGGTA
USP54	4	human	GGGAAGAGTCCACTGAACA
USP6	1	human	CAACGGACCTGGATATAGG
USP6	2	human	GAGCGGAAGGACATACTTA
USP6	3	human	GAACCTGATTGACGGGATC
USP6	4	human	GCGGAGAGGTTCACAACAA
USP7	1	human	CTAAGGACCCTGCAAATTA
USP7	2	human	GTGGTTACGTTATCAAATA
USP7	3	human	TGACGTGTCTCTTGATAAA
USP7	4	human	GAAGGTACTTTAAGAGATC
USP8	1	human	TGAAATACGTGACTGTTTA
USP8	2	human	GGACAGGACAGTATAGATA
USP8	3	human	AAATAAAGCTCAACGAGAA
USP8	4	human	GGCAAGCCATTTAAGATTA
USP9X	1	human	ACACGATGCTTTAGAATTT
USP9X	2	human	CAAAGGAGATTTACTAGAA
USP9X	3	human	AGAAATCGCTGGTATAAAT
USP9X	4	human	GTACGACGATGTATTCTCA
USP9Y	1	human	GGAATGAAATGCTTTGAAA
USP9Y	2	human	GTACGGCGATGTATTGTTA
USP9Y	3	human	GAATGTACCTGCTACCTTT
USP9Y	4	human	GCAGTTGTCCTGTTGCTTA
USPL1	1	human	GTAATTCAGTATCGAGCAA
USPL1	2	human	CAAGAAAGCTCGTAAGAGT
USPL1	3	human	TCAATTGAGTGGTGTTAAA
USPL1	4	human	GGACACAGCTGTAACTCAT
VCPIP1	1	human	GGGACAGACTTTAGTAATA
VCPIP1	2	human	CAGAAGGACTGGAGTGATA
VCPIP1	3	human	GAGAAGCTCTGGTGATTAT
VCPIP1	4	human	GACAGAAGTTTGCAAGATA
YOD1	1	human	GATCCAGACTTCTATAGTG
YOD1	2	human	CGATTGAGATTGAGTATTA
YOD1	3	human	GAATGAGGGTTGAAGCCTA
YOD1	4	human	GCAATAGAGATATCGATTT
ZRANB1	1	human	GAAGAAGAATCTCCAATTA
ZRANB1	2	human	GAAATAAACTGAACACTAG
ZRANB1	3	human	TAAGTGGGCTTGTGAATAT
ZRANB1	4	human	CAGCAGATATTGAAGATTT
