# Supplementary material for: Deubiquitinase USP13 dictates MCL1 stability and sensitivity to BH3 mimetic inhibitors
Source: Nat Commun. 2018 Jan 15;9:215. doi: 10.1038/s41467-017-02693-9 (PMC5768685; doi:10.1038/s41467-017-02693-9)
Supplement: Supplementary file 5 — Supplementary Data2 [file 41467_2017_2693_MOESM5_ESM.xlsx]

## Sheet: S2
Supplementary Data2: Screening of 180 small molecule inhibitors targeting wide-ranging signaling pathways using MCL1-depleted SW-1573 cells
inhibitor Name	Catalog Number	Target	Cell Viability of control	Cell Viability of MCL1 sgRNA 1	Cell Viability of MCL1 sgRNA 2
(+)-JQ1	S7110	BRD	0.837673	0.77739	0.937138
17-AAG (Tanespimycin)	S1141	HSP (e.g. HSP90)	0.0583019	0.0547181	0.0615942
A-769662	S2697	AMPK	0.976805	0.951125	0.9828
Abiraterone (CB-7598)	S1123	Androgen Receptor	0.984906	0.913297	0.951329
Abitrexate (Methotrexate)	S1210	DHFR	0.249371	0.233946	0.244807
ABT-199 (GDC-0199)	S8048	Bcl-2	0.987087	0.837556	0.915777
ABT-263 (Navitoclax)	S1001	Bcl-2	0.901408	0.302508	0.364176
ABT-751	S1165	Microtubule Associated	0.183836	0.259375	0.275121
ABT-888 (Veliparib)	S1004	PARP	1.00275	0.976463	0.98019
Adrucil (Fluorouracil)	S1209	DNA/RNA Synthesis	0.958553	0.956924	0.933213
Afatinib (BIBW2992)	S1011	EGFR	0.938678	0.764823	0.859727
Alectinib (CH5424802)	S2762	ALK	0.939841	0.891768	0.957058
Altretamine (Hexalen)	S1278	NA	1.01692	0.973713	0.996679
Anastrozole	S1188	Aromatase	0.912516	0.929779	0.937017
Apitolisib (GDC-0980, RG7422)	S2696	PI3K/mTOR	0.336842	0.272283	0.315125
AT13387	S1163	HSP (e.g. HSP90)	0.0581761	0.112316	0.0833937
AT7519	S1524	CDK	0.0371069	0.0422181	0.0384662
Axitinib	S1005	VEGFR	0.95918	0.873826	0.917616
AZD1080	S7145	GSK-3	1.02711	0.954405	1.01115
AZD1208	S7104	Pim	0.870755	0.720404	0.736171
AZD4547	S2801	FGFR	0.937515	0.84881	0.991459
AZD5363	S8019	Akt	0.71634	0.561672	0.670285
AZD6244 (Selumetinib)	S1008	MEK	0.915789	0.75672	0.936358
AZD7762	S1532	Chk	0.115723	0.121998	0.109239
AZD8055	S1555	mTOR	0.122766	0.124695	0.164709
AZD9291	S7297	EGFR	1.00581	0.932669	0.960973
Barasertib (AZD1152-HQPA)	S1147	Aurora Kinase	0.59956	0.596385	0.594746
Bardoxolone Methyl	S8078	IKK	0.0757862	0.0191789	0.038285
Baricitinib (LY3009104, INCB028050)	S2851	JAK	0.986659	0.895884	0.961388
BAY 11-7082 (BAY 11-7821)	S2913	IKK	0.170692	0.389277	0.380676
BAY 87-2243	S7309	HIF	0.948239	1.00423	0.915882
BEZ235 (NVP-BEZ235)	S1009	PI3K/mTOR	0.117993	0.114341	0.119632
BGJ398 (NVP-BGJ398)	S2183	FGFR	0.94131	0.845723	0.961447
BI 2536	S1109	PLK	0.0486792	0.0565564	0.0550121
BI6727 (Volasertib)	S2235	PLK	0.0706289	0.0904412	0.0869565
BIBF1120 (Vargatef)	S1010	FGFR	0.768605	0.608232	0.718743
BIBR 1532	S1186	Telomerase	1.0095	0.964216	0.949638
Bicalutamide (Casodex)	S1190	Androgen Receptor	1.00585	0.986152	0.991727
Binimetinib (MEK162, ARRY-162)	S7007	MEK	0.978764	0.854148	0.996501
BIRB 796 (Doramapimod)	S1574	p38 MAPK	0.837148	0.741672	0.877165
Birinapant	S7015	IAP	0.930477	0.92283	0.92503
BKM120 (NVP-BKM120)	S2247	PI3K	0.861506	0.700129	0.800356
BMS 777607	S1561	Axl	0.972644	0.908553	0.954508
BMS 794833	S2201	c-Met	0.963709	0.916077	0.88446
BMS-345541	S8044	IKK	0.988176	1.01189	1.00471
Bortezomib (Velcade)	S1013	Proteasome	0.000856793	-0.00250804	0.0024911
Bosutinib (SKI-606)	S1014	Bcr-Abl	0.829621	0.709389	0.880724
BX-795	S1274	PDK1	0.898715	0.75209	0.888731
Cabozantinib (XL184, BMS-907351)	S1119	Axl	0.937393	0.87955	0.992112
CAL-101 (Idelalisib, GS-1101)	S2226	p110δ	0.973439	0.914855	0.95083
Capecitabine (Xeloda)	S1156	DNA/RNA Synthesis	1.01447	0.961152	0.981461
Carboplatin	S1215	DNA/RNA Synthesis	0.963522	0.942096	0.899155
Celecoxib	S1261	COX	1.02969	1.00607	0.988829
Ceritinib (LDK378)	S7083	ALK	0.786536	0.744952	0.822894
CHIR-99021 (CT99021) HCl	S2924	GSK-3	0.986353	0.972476	1.01097
Cisplatin	S1166	DNA/RNA Synthesis	0.947987	0.957904	0.925543
Crenolanib (CP-868596)	S2730	PDGFR	0.85869	0.616785	0.806228
Crizotinib (PF-02341066)	S1068	ALK	0.96377	0.894727	0.963286
CX-4945 (Silmitasertib)	S2248	PKC	1.02497	0.953431	0.991063
Dabrafenib (GSK2118436)	S2807	Raf	0.823378	0.765531	0.869573
DAPT (GSI-IX)	S2215	γ-secretase	0.876226	0.966789	0.956159
Dasatinib (BMS-354825)	S1021	Bcr-Abl	0.418788	0.365145	0.465836
Deforolimus (Ridaforolimus)	S1022	mTOR	0.614259	0.575691	0.645848
Dinaciclib (SCH727965)	S2768	CDK	0.0643396	0.0566176	0.0838768
Docetaxel (Taxotere)	S1148	Microtubule Associated	0.0940252	0.121507	0.137742
Dovitinib (TKI-258)	S1018	c-Kit	0.836781	0.404437	0.44828
Doxorubicin (Adriamycin)	S1208	Topoisomerase	0.00352201	0.00496324	0.00609903
Entinostat (MS-275, SNDX-275)	S1053	HDAC	1.02667	1.07678	1.06389
Enzastaurin (LY317615)	S1055	PKC	0.913341	0.817106	0.915065
Epirubicin HCl	S1223	Topoisomerase	-0.000628931	0.00171569	0.000483092
EPZ-6438	S7128	EZH2	0.739119	0.819179	0.802114
Everolimus (RAD001)	S1120	mTOR	0.632803	0.519486	0.641281
EX 527	S1541	Sirtuin	0.956855	0.923713	0.928865
Exemestane	S1196	Aromatase	0.968742	0.985723	0.907971
Flavopiridol (Alvocidib) HCl	S2679	CDK	0.0335849	0.0596201	0.0717995
Flutamide (Eulexin)	S1908	Androgen Receptor	1.03541	1.01538	1.01715
Fulvestrant (Faslodex)	S1191	Estrogen/progestogen Receptor	0.962453	0.989767	0.915821
Ganetespib (STA-9090)	S1159	HSP (e.g. HSP90)	0.0568553	0.0505515	0.046558
GDC-0879	S1104	Raf	0.983109	0.94045	0.973725
GDC-0941	S1065	PI3K	0.735985	0.515627	0.550652
GDC-0994	S7554	ERK	0.955202	0.748746	0.973843
Gefitinib (Iressa)	S1025	EGFR	0.959241	0.871768	0.865362
Gemcitabine (Gemzar)	S1714	DNA/RNA Synthesis	0.0241509	0.0344363	0.0385266
GS-9973	S7523	Syk	0.504025	0.78315	0.72663
GSK1120212 (Trametinib)	S2673	MEK	0.638005	0.488489	0.714769
GSK1904529A	S1093	IGF-1R	0.996206	0.900064	0.990391
GSK2334470	S7087	PDK1	0.7694	0.492797	0.680961
GSK2656157	S7033	PERK	0.944859	0.840129	0.964947
GSK429286A	S1474	ROCK	0.896512	0.916399	0.97586
I-BET-762	S7189	BRD	0.897673	0.866973	0.894505
Ifosfamide	S1302	DNA/RNA Synthesis	0.774843	0.809865	0.711353
Imatinib (Gleevec)	S2475	Bcr-Abl	1.00771	0.918392	1.00724
Iniparib (BSI-201)	S1087	PARP	1.03635	1.01691	1.01495
INK 128 (MLN0128)	S2811	mTOR	0.102142	0.10508	0.239205
Ipatasertib (GDC-0068)	S2808	Akt	0.825337	0.697492	0.783749
Irinotecan	S1198	Topoisomerase	0.845157	0.886826	0.784783
JNJ 26854165 (Serdemetan)	S1172	E3 Ligase	0.513145	0.555576	0.727838
JNK-IN-8	S4901	JNK	0.816585	0.818971	0.848932
K02288	S7359	TGF-beta/Smad	0.831698	0.827022	0.852597
KU-60019	S1570	ATM	1.03887	1.00417	0.999698
Lapatinib	S2111	EGFR	0.918543	0.820836	0.877936
LDE225 (NVP-LDE225, Erismodegib)	S2151	Smoothened	0.97295	0.874855	0.945967
LDN193189	S2618	TGF-beta/Smad	0.643648	0.648039	0.664674
Letrozole	S1235	Aromatase	0.826478	0.794608	0.704771
Leucovorin Calcium	S1236	NA	1.02503	0.976716	0.969143
Linsitinib (OSI-906)	S1091	IGF-1R	0.734761	0.695113	0.838375
Losmapimod	S7215	p38 MAPK	0.852387	0.775691	0.881139
LY2109761	S2704	TGF-beta/Smad	0.904906	0.867708	0.844867
LY2157299	S2230	TGF-beta/Smad	0.133145	0.129718	0.198853
LY2603618	S2626	Chk	0.764151	0.869424	0.888285
LY2835219	S7158	CDK	0.375409	0.398468	0.368176
Masitinib (AB1010)	S1064	c-Kit	0.973439	0.92746	0.944603
MDV3100 (Enzalutamide)	S1250	Androgen Receptor	0.982201	0.978431	0.998007
Metformin HCl	S1950	Autophagy	1.02553	0.993015	1.02736
Mifepristone (Mifeprex)	S2606	Estrogen/progestogen Receptor	1.01453	0.967463	0.966606
MK-0752	S2660	γ-secretase	0.905094	0.976838	1.00562
MK-1775	S1525	Wee1	0.840063	0.838603	0.779106
MK-2206 2HCl	S1078	Akt	0.760894	0.648553	0.750949
MLN2238	S2180	Proteasome	0.0219706	0.0136334	0.231376
MLN8237 (Alisertib)	S1133	Aurora Kinase	0.406101	0.447304	0.473551
Neratinib (HKI-272)	S2150	EGFR	0.575398	0.434277	0.857888
Nilotinib (AMN-107)	S1033	Bcr-Abl	0.854835	0.723344	0.855042
NU7441 (KU-57788)	S2638	DNA-PK	0.824906	0.877083	0.896981
Nutlin-3	S1061	E3 Ligase	0.910314	0.907721	0.898853
NVP-AEW541	S1034	IGF-1R	0.735435	0.623537	0.79223
Obatoclax mesylate (GX15-070)	S1057	Bcl-2	0.188494	0.175563	0.174199
Olaparib (AZD2281)	S1060	PARP	0.991065	0.976334	0.978944
Oxaliplatin (Eloxatin)	S1224	DNA/RNA Synthesis	0.587484	0.542402	0.552597
PAC-1	S2738	Caspase	0.772516	0.817279	0.705797
Paclitaxel (Taxol)	S1150	Microtubule Associated	0.0830189	0.122733	0.120169
Panobinostat (LBH589)	S1030	HDAC	-0.00440252	-0.00183824	-0.00235507
Pazopanib	S3012	c-Kit	0.819461	0.708489	0.795611
PCI-32765 (Ibrutinib)	S2680	BTK	0.827484	0.905637	0.783575
PD 0332991 (Palbociclib) HCl	S1116	CDK	0.339748	0.543505	0.654529
PD0325901	S1036	MEK	0.853121	0.724502	0.920522
Pemetrexed (Alimta)	S1135	DHFR	0.431195	0.45723	0.339191
PF-04929113 (SNX-5422)	S2656	HSP (e.g. HSP90)	0.0499371	0.0738971	0.067814
PF-562271	S2890	FAK	0.962607	0.817685	0.904152
PHA-665752	S1070	c-Met	0.940942	0.909196	0.923725
Phenformin HCl	S2542	AMPK	0.983782	0.939164	0.997865
R428 (BGB324)	S2841	Axl	0.789351	0.728167	0.891696
R935788 (Fostamatinib disodium)	S2206	Syk	0.682642	0.853983	0.738466
Raltitrexed (Tomudex)	S1192	DNA/RNA Synthesis	0.197484	0.198958	0.129891
Regorafenib (BAY 73-4506)	S1178	c-Kit	0.875275	0.828424	0.988909
Rigosertib (ON-01910)	S1362	PLK	0.787296	0.894179	0.874879
RKI-1447	S7195	ROCK	0.795349	0.780772	0.817438
Romidepsin (FK228, Depsipeptide)	S3020	HDAC	-0.00194969	-0.0026348	-0.00102657
Roscovitine (Seliciclib, CYC202)	S1153	CDK	0.834214	0.846998	0.830254
Rucaparib (AG-014699 , PF-01367338)	S1098	PARP	1.00073	0.961608	0.981376
Ruxolitinib (INCB018424)	S1378	JAK	1.00728	0.936527	0.981139
SB 203580	S1076	p38 MAPK	0.858384	0.721865	0.898517
SCH772984	S7101	ERK	0.714565	0.580707	0.767734
SGI-1776 free base	S2198	Pim	0.908994	0.827328	0.824336
Sorafenib (Nexavar)	S1040	VEGFR	0.948837	0.88701	0.925919
Sotrastaurin (AEB071)	S2791	PKC	0.91787	0.780193	0.947924
SP600125	S1460	JNK	0.92907	0.87627	0.940629
Sunitinib Malate (Sutent)	S1042	VEGFR	0.952815	0.921543	0.946204
TAE226 (NVP-TAE226)	S2820	FAK	0.52246	0.342958	0.529953
Tamoxifen Citrate (Nolvadex)	S1972	Estrogen/progestogen Receptor	0.82717	0.85864	0.74686
Tandutinib (MLN518)	S1043	FLT3	0.986842	0.902122	0.954508
Temozolomide	S1237	Autophagy	1.0017	0.973529	0.998551
Temsirolimus (Torisel)	S1044	mTOR	0.629804	0.57299	0.671767
Tipifarnib (Zarnestra)	S1453	Transferase	0.532516	0.570895	0.484964
Tofacitinib (CP-690550) Citrate	S5001	JAK	0.961628	0.913633	0.973962
Topotecan HCl	S1231	Topoisomerase	0.0378616	0.0429534	0.0509662
Toremifene Citrate (Fareston, Acapodene)	S1776	Estrogen/progestogen Receptor	0.980692	0.912684	0.9282
Torin 2	S2817	ATM/ATR	0.0762893	0.0829657	0.0838768
Trichostatin A (TSA)	S1045	HDAC	0.0311321	0.329657	0.0127415
TW-37	S1121	Bcl-2	0.0910649	0.0874598	0.114769
Valproic acid sodium salt (Sodium valproate)	S1168	HDAC	0.984654	1.00735	1.02597
Vandetanib (Zactima)	S1046	VEGFR	0.973439	0.912797	0.979359
VE-822	S7102	ATR	0.314214	0.348713	0.338164
Vemurafenib (PLX4032)	S1267	Raf	0.880906	0.815305	0.81382
Vismodegib (GDC-0449)	S1082	Hedgehog	0.937209	0.720772	0.850356
Vorinostat (SAHA)	S1047	HDAC	0.910566	1.0038	0.921135
VX-680 (MK-0457, Tozasertib)	S1048	Aurora Kinase	0.396604	0.411581	0.390278
WP1130	S2243	DUB	0.971635	0.909804	0.971075
XAV-939	S1180	Wnt/beta-catenin	0.903019	0.941238	1.01075
YM155	S1130	IAP	-0.00146879	-0.0022508	-0.00302491
Z-VAD-FMK	S7023	Caspase	0.889748	0.953064	0.866727
